# Supplementary material for: Can Native T1 Mapping Differentiate between Healthy and Diffuse Diseased Myocardium in Clinical Routine Cardiac MR Imaging?
Source: PLoS One. 2016 May 24;11(5):e0155591. doi: 10.1371/journal.pone.0155591 (PMC4878782; doi:10.1371/journal.pone.0155591)
Supplement: S1 Table — (XLSX) [file pone.0155591.s001.xlsx]

## Sheet: gesamt
sex (0=female, 1=male)	patient age in years	body height in cm	body weight in kg	body mass index in kg/ m2	diagnosis/ groups (0=heart healthy, 4=coronary artery disease (no infarction in the T1 mapping slice), 5=acute myocarditis, 6=convalescent myocarditis , 7=hypertrophic cardiomyopathy, 8=dilated cardiomyopathy)	late gadolinium enhancement (LGE) within the short axis T1-mapping-plane (0=no, 1=yes, 2=investigation without contrast agent administration)	presence of global LGE(0=no, 1=yes; 2=investigation without contrast agent administration)	maximum thickness of interventricular septum in mm	exact position of the T1 mapping plane	T1 value of the whole mid-ventricular short axis slice [in ms]	raw T1 value of the anterior segment (mid-ventricular short axis slice; in ms*1000000)	T1 value of the anterior segment [in ms]	raw value of the area of the anterior region of interest for T1 measurement [in cm2*1000000]	value of the area of the anterior region of interest for T1 measurement [in cm2]	raw T1 value of the anterolateral segment (mid-ventricular short axis slice; in ms*1000000)	T1 value of the anterolateral segment [in ms]	raw value of the area of the anterolateral region of interest for T1 measurement [in cm2*1000000]	value of the area of the anterolateral region of interest for T1 measurement [in cm2]	raw T1 value of the inferolateral segment (mid-ventricular short axis slice; in ms*1000000)	T1 value of the inferolateral segment [in ms]	raw value of the area of the inferolateral region of interest for T1 measurement [in cm2*1000000]	value of the area of the inferolateral region of interest for T1 measurement [in cm2]	raw T1 value of the inferior segment (mid-ventricular short axis slice; in ms*1000000)	T1 value of the inferior segment [in ms]	raw value of the area of the inferior region of interest for T1 measurement [in cm2*1000000]	value of the area of the inferior region of interest for T1 measurement [in cm2]	raw T1 value of the inferoseptal segment (mid-ventricular short axis slice; in ms*1000000)	T1 value of the inferoseptal segment [in ms]	raw value of the area of the inferoseptal region of interest for T1 measurement [in cm2*1000000]	value of the area of the inferoseptal region of interest for T1 measurement [in cm2]	raw T1 value of the anteroseptal segment (mid-ventricular short axis slice; in ms*1000000)	T1 value of the anteroseptal segment [in ms]	raw value of the area of the anteroseptal region of interest for T1 measurement [in cm2*1000000]	value of the area of the anteroseptal region of interest for T1 measurement [in cm2]
1	51	183	79	23.6	0	0	0	11	78.285	961.22	941043457	941.043	882153	0.882153	849827576	849.828	1161530	1.16153	1028938721	1028.94	958070	0.95807	1033622681	1033.62	1075666	1.07567	969250000	969.25	1736070	1.73607	953549988	953.55	1245146	1.24515
1	36	184	84	24.8	0	0	0	10	-60.23	974.72	983417908	983.418	1365823	1.36582	977464783	977.465	1544573	1.54457	958493347	958.493	1455599	1.4556	967728394	967.728	1601304	1.6013	964885803	964.886	1957749	1.95775	999960022	999.96	1503116	1.50312
1	58	191	90	24.7	0	0	0	11	-86.477	952.61	944654419	944.654	1633486	1.63349	950031677	950.032	1913455	1.91345	922900085	922.9	1586612	1.58661	957730774	957.731	1510360	1.51036	967243530	967.244	2244912	2.24491	962932800	962.933	2368169	2.36817
1	43	180	74	22.8	0	0	0	11	-66.562	964.73	963444458	963.444	1283034	1.28303	902951233	902.951	1584404	1.5844	990393616	990.394	1782303	1.7823	978427002	978.427	1900321	1.90032	952522156	952.522	1742995	1.743	994910278	994.91	1623324	1.62332
0	38	168	70	24.8	0	0	0	7	-26.255	992.63	941615479	941.615	793785	0.793785	959250061	959.25	928264	0.928264	968650818	968.651	988832	0.988832	1030262329	1030.26	912387	0.912387	1028014038	1028.01	1059206	1.05921	1015287903	1015.29	1032183	1.03218
1	49	188	91	25.7	0	0	0	10	-78.047	967.5	993370972	993.371	1156251	1.15625	945071411	945.071	1114716	1.11472	943200012	943.2	1189345	1.18935	969683533	969.684	1571636	1.57164	982271606	982.272	1586987	1.58699	965438354	965.438	1413718	1.41372
0	40	174	125	41.3	0	0	0	11	83.005	971.26	938216675	938.217	1175235	1.17524	966229492	966.229	1224623	1.22462	801500000	801.5	1080087	1.08009	1108777832	1108.78	1104869	1.10487	1007301392	1007.3	1442196	1.4422	989712097	989.712	1322728	1.32273
0	47	163	60	22.6	0	0	0	10	17.944	994.18	962421082	962.421	857148	0.857148	927642883	927.643	1127902	1.1279	988884644	988.885	978158	0.978158	1053843140	1053.84	1000614	1.00061	1016596497	1016.6	1175634	1.17563	1008101257	1008.1	1536450	1.53645
1	41	192	95	25.8	0	0	0	10	-20.345	981.4	963157898	963.158	734914	0.734914	974127258	974.127	1044007	1.04401	992957153	992.957	1411525	1.41152	982958923	982.959	1387935	1.38793	962886353	962.886	1734296	1.7343	1003671082	1003.67	1553820	1.55382
0	49	180	83	25.6	0	0	0	10	91.241	946.15	936513489	936.513	773656	0.773656	855775024	855.775	808672	0.808672	973235291	973.235	632539	0.632539	959775024	959.775	799343	0.799343	948161743	948.162	1289353	1.28935	988912292	988.912	1167837	1.16784
0	60	177	63	20.1	0	0	0	10	-48.147	950.05	969159973	969.16	984464	0.984464	922927246	922.927	1050147	1.05015	896717407	896.717	914211	0.914211	919784302	919.784	1019141	1.01914	1002819702	1002.82	1245748	1.24575	972423096	972.423	1052542	1.05254
0	53	155	71	29.6	0	0	0	9	28.942	837.29	773166687	773.167	845771	0.845771	709777771	709.778	581254	0.581254	867583313	867.583	488249	0.488249	909525024	909.525	816453	0.816453	885061523	885.062	1302392	1.30239	831333313	831.333	1282569	1.28257
1	60	180	90	27.8	0	0	0	11	83.065	916.08	907852966	907.853	1401210	1.40121	880811584	880.812	1299870	1.29987	934904114	934.904	1406890	1.40689	931638916	931.639	1427192	1.42719	935091858	935.092	1885229	1.88523	902692322	902.692	2025554	2.02555
0	58	174	70	23.1	0	0	0	11	59.896	964.49	979469360	979.469	1042053	1.04205	925796875	925.797	1229526	1.22953	939640625	939.641	1316262	1.31626	984138916	984.139	1418741	1.41874	980477783	980.478	1752125	1.75212	971028992	971.029	1340266	1.34027
0	48	163	65	24.5	0	0	0	10	37.22	1017.8	1033976685	1033.98	748578	0.748578	917095337	917.095	853309	0.853309	1018457153	1018.46	714192	0.714192	976809509	976.81	809016	0.809016	1041625000	1041.62	981397	0.981397	1103326538	1103.33	971725	0.971725
1	44	180	85	26.2	0	0	0	11	41.906	923.57	779128235	779.128	926061	0.926061	770739136	770.739	1060861	1.06086	1003024414	1003.02	1043645	1.04364	972982483	972.982	1298467	1.29847	950357117	950.357	1673222	1.67322	994838684	994.839	1458949	1.45895
1	58	182	97	29.3	0	0	0	12	-94.025	946.22	763655151	763.655	785099	0.785099	964620667	964.621	643964	0.643964	1001968750	1001.97	850848	0.850848	980500000	980.5	1087251	1.08725	956188660	956.189	1325730	1.32573	976280029	976.28	1116704	1.1167
1	55	181	90	27.5	0	0	0	11	102.268	923.56	925854858	925.855	1215312	1.21531	892480530	892.481	1556337	1.55634	938733337	938.733	1119817	1.11982	944520569	944.521	1522932	1.52293	924681335	924.681	1794469	1.79447	919791687	919.792	1407778	1.40778
1	48	180	90	27.8	0	0	0	10	74.554	971.9	988516663	988.517	1114513	1.11451	950250122	950.25	816296	0.816296	1004543884	1004.54	1040275	1.04028	966446167	966.446	1297518	1.29752	972802185	972.802	1830004	1.83	954965210	954.965	1736285	1.73629
1	57	182	90	27.2	0	0	0	10	68.417	918.64	921344299	921.344	1258788	1.25879	916859375	916.859	1277438	1.27744	960291748	960.292	968635	0.968635	847557068	847.557	1441053	1.44105	951044189	951.044	1383061	1.38306	933000000	933	1123674	1.12367
1	56	186	90	26	0	0	0	8	98.355	983.72	963200012	963.2	1228458	1.22846	975977295	975.977	915376	0.915376	1035046509	1035.05	855010	0.85501	987851868	987.852	1102801	1.1028	990011780	990.012	1667847	1.66785	965119873	965.12	1432599	1.4326
1	58	171	70	23.9	0	0	0	10	-75.506	994.61	940101685	940.102	1170420	1.17042	955863647	955.864	1209072	1.20907	998631592	998.632	1118015	1.11801	993541687	993.542	1399440	1.39944	992080017	992.08	1525635	1.52564	1064419800	1064.42	1597104	1.5971
0	54	160	60	23.4	0	0	0	10	-37.793	999.41	992431396	992.431	712713	0.712713	942547607	942.548	604996	0.604996	998392883	998.393	775541	0.775541	1018616455	1018.62	998446	0.998446	1020009338	1020.01	1450428	1.45043	992625000	992.625	1313306	1.31331
1	55	172	78	26.4	0	0	0	11	-84.994	961.51	924181824	924.182	1339036	1.33904	939455872	939.456	1351570	1.35157	956268311	956.268	1573271	1.57327	992259277	992.259	1580138	1.58014	976184753	976.185	1857537	1.85754	968460693	968.461	1755960	1.75596
0	55	156	70	28.8	0	0	0	10	66.555	980.3	994655151	994.655	535065	0.535065	982575745	982.576	521167	0.521167	969459595	969.46	597788	0.597788	948538452	948.538	1098421	1.09842	986014282	986.014	1161532	1.16153	1016046509	1016.05	723714	0.723714
1	30	180	85	26.2	0	0	0	10	50.5	936.01	900049988	900.05	1608450	1.60845	926784119	926.784	1775573	1.77557	936112671	936.113	1449872	1.44987	949636353	949.636	1529915	1.52991	945481018	945.481	1593598	1.5936	955707092	955.707	1937954	1.93795
1	56	176	84	27.1	0	0	0	9	76.717	930.92	883410278	883.41	742123	0.742123	909640015	909.64	549373	0.549373	970968750	970.969	612285	0.612285	935423096	935.423	1021734	1.02173	935285706	935.286	1385966	1.38597	941185181	941.185	1146992	1.14699
1	34	190	110	30.5	0	0	0	11	60.639	960.36	925757996	925.758	1208042	1.20804	968829285	968.829	782991	0.782991	962365051	962.365	1357037	1.35704	966742737	966.743	1427855	1.42786	989325867	989.326	1677495	1.67749	944587524	944.588	1601989	1.60199
1	21	178	68	21.5	0	0	0	10	-69.695	949.43	916290894	916.291	1038275	1.03828	955730774	955.731	1093699	1.0937	918435486	918.435	1296642	1.29664	946876709	946.877	1418462	1.41846	967607117	967.607	1641331	1.64133	981538452	981.538	1292632	1.29263
0	48	172	68	23	0	0	0	10	32	1015.89	932617676	932.618	648061	0.648061	1035285767	1035.29	681861	0.681861	1088875000	1088.88	628027	0.628027	1045277832	1045.28	707246	0.707246	1017923096	1017.92	1002478	1.00248	979813965	979.814	774332	0.774332
0	35	169	88	30.8	0	0	0	7	-35.919	987.95	959946045	959.946	759059	0.759059	972522705	972.523	859248	0.859248	943847534	943.848	1209828	1.20983	1013278687	1013.28	1192680	1.19268	1030473022	1030.47	1449348	1.44935	983695679	983.696	939220	0.93922
0	22	169	60	21	0	0	0	8	-55.109	988.24	945461548	945.462	548606	0.548606	901756775	901.757	447743	0.447743	1057250000	1057.25	535256	0.535256	997020813	997.021	645967	0.645967	1013298218	1013.3	788354	0.788354	988061523	988.062	940052	0.940052
1	45	196	96	25	0	0	0	9	58.172	987.28	975389587	975.39	1539821	1.53982	939780029	939.78	2000323	2.00032	978592224	978.592	1998932	1.99893	1001988647	1001.99	1772369	1.77237	1011551453	1011.55	2680397	2.6804	1007101013	1007.1	1994428	1.99443
0	40	164	57	21.2	0	0	0	9	-30.234	976.19	937236938	937.237	745479	0.745479	877871765	877.872	779380	0.77938	1001031738	1001.03	1285631	1.28563	1003014465	1003.01	1337935	1.33794	986129883	986.13	1503643	1.50364	994616638	994.617	1244030	1.24403
1	43	185	102	29.8	0	0	0	10	-92.444	921.38	930396301	930.396	1050202	1.0502	943104187	943.104	1066574	1.06657	871378418	871.378	702645	0.702645	928232849	928.233	1358907	1.35891	937644531	937.645	1841970	1.84197	897835571	897.836	1560715	1.56072
1	49	197	90	23.2	0	0	0	10	-78.975	917.07	822736816	822.737	1454692	1.45469	800836365	800.836	1203314	1.20331	988544128	988.544	1454016	1.45402	926896118	926.896	1506751	1.50675	940657898	940.658	1578154	1.57815	989282043	989.282	1677646	1.67765
0	59	167	86	30.8	0	0	0	11	-67.203	926.31	896820007	896.82	986975	0.986975	882619995	882.62	969336	0.969336	920057678	920.058	1052813	1.05281	941723389	941.723	960326	0.960326	935766235	935.766	1494834	1.49483	977312500	977.312	962125	0.962125
1	48	185	90	26.3	0	0	0	12	63.394	934.92	955381836	955.382	1104810	1.10481	937805542	937.806	1410145	1.41014	927527283	927.527	1085424	1.08542	904312500	904.312	962604	0.962604	928328796	928.329	1413147	1.41315	949984863	949.985	1335345	1.33535
1	55	190	84	23.3	0	0	0	10	-92.641	982.93	1011926819	1011.93	1008855	1.00886	938185242	938.185	1326030	1.32603	960016724	960.017	1441250	1.44125	1072894775	1072.89	1425237	1.42524	921981873	921.982	1337686	1.33769	998799988	998.8	1034747	1.03475
1	36	170	85	29.4	0	0	0	10	58.317	897.33	911705872	911.706	859359	0.859359	819930237	819.93	1202855	1.20286	937240723	937.241	1302749	1.30275	908809509	908.81	1054272	1.05427	912888916	912.889	1551518	1.55152	892812500	892.812	1664991	1.66499
0	43	162	64	24.4	0	2	2	9	54.11	944.96	918558899	918.559	660793	0.660793	922630432	922.63	915982	0.915982	924897522	924.898	765052	0.765052	964695679	964.696	889217	0.889217	953137268	953.137	1026719	1.02672	974148926	974.149	935433	0.935433
1	50	183	93	27.8	0	0	0	11	91.459	946.79	949783325	949.783	1230785	1.23079	907172424	907.172	1086433	1.08643	975410706	975.411	1125235	1.12523	980950623	980.951	1649403	1.6494	930891113	930.891	2021491	2.02149	936639526	936.64	1680380	1.68038
1	59	192	72	19.5	0	0	0	10	-50.115	945.32	941278503	941.279	1567824	1.56782	918146362	918.146	1607712	1.60771	907829285	907.829	1681370	1.68137	964686768	964.687	1614414	1.61441	980940613	980.941	1981918	1.98192	952317078	952.317	1604155	1.60415
0	55	165	65	23.9	0	0	0	8	-27.242	946.58	942928589	942.929	669851	0.669851	928512817	928.513	644200	0.6442	954074097	954.074	851241	0.851241	945584595	945.585	1030019	1.03002	963395325	963.395	1399754	1.39975	933586670	933.587	1140694	1.14069
1	50	188	100	28.3	0	0	0	10	-85.36	944.69	903882324	903.882	1153426	1.15343	977728821	977.729	1314774	1.31477	974957458	974.957	1161652	1.16165	958571411	958.571	1411081	1.41108	942419861	942.42	1814269	1.81427	912539673	912.54	1461786	1.46179
1	57	192	92	25	0	0	0	10	-119.601	959.08	942382324	942.382	1354140	1.35414	979888916	979.889	1424232	1.42423	951875000	951.875	1301120	1.30112	977013306	977.013	1416289	1.41629	959370789	959.371	1762314	1.76231	944135803	944.136	1578374	1.57837
0	54	173	62	20.7	0	0	0	7	-51.622	915.96	819593750	819.594	636255	0.636255	901689636	901.69	620703	0.620703	946750000	946.75	509725	0.509725	934810791	934.811	731938	0.731938	953121948	953.122	836272	0.836272	930696960	930.697	651426	0.651426
1	55	182	80	24.2	0	0	0	11	39.829	942.84	1000090881	1000.09	720401	0.720401	962387085	962.387	622099	0.622099	981166687	981.167	637264	0.637264	941320007	941.32	944911	0.944911	921690918	921.691	1045137	1.04514	894107117	894.107	1114045	1.11404
0	36	170	55	19	0	0	0	8	-46.078	943.52	982358948	982.359	764959	0.764959	918441772	918.442	896216	0.896216	877890625	877.891	1194485	1.19449	952202881	952.203	1381913	1.38191	995241394	995.241	1176859	1.17686	942035095	942.035	1138355	1.13836
0	63	160	60	23.4	0	0	0	8	47.519	958.05	926750000	926.75	1012982	1.01298	835098022	835.098	662277	0.662277	969868835	969.869	799725	0.799725	969941162	969.941	956372	0.956372	993101257	993.101	1095191	1.09519	1003214294	1003.21	1193811	1.19381
0	18	173	63	21	0	0	0	8	24.783	927.57	828797119	828.797	1017313	1.01731	895969727	895.97	1026971	1.02697	939880005	939.88	1134819	1.13482	952521729	952.522	1074569	1.07457	970102295	970.102	1409612	1.40961	952037048	952.037	1317188	1.31719
0	39	162	55	21	0	0	0	10	-54.461	1017.51	1028936157	1028.94	718811	0.718811	1019833313	1019.83	633686	0.633686	960000000	960	878015	0.878015	1062264648	1062.26	949244	0.949244	1037426636	1037.43	1046931	1.04693	990933350	990.933	847317	0.847317
1	56	168	66	23.4	0	0	0	9	6.507	983.48	931827637	931.828	1138885	1.13888	950131226	950.131	1134642	1.13464	995040100	995.04	1045692	1.04569	1010500000	1010.5	1102741	1.10274	1001831299	1001.83	1529040	1.52904	1001473694	1001.47	1483322	1.48332
0	56	176	78	25.2	0	2	2	10	79.493	903.2	840741394	840.741	1184453	1.18445	851105286	851.105	1117041	1.11704	823733337	823.733	902428	0.902428	946263184	946.263	1158132	1.15813	988238831	988.239	1298128	1.29813	933287659	933.288	1449697	1.4497
1	66	181	100	30.5	4	0	1	12	-85.279	915.49	907888977	907.889	1451511	1.45151	872283081	872.283	1319663	1.31966	947721375	947.721	1435072	1.43507	932379822	932.38	1935056	1.93506	903123291	903.123	1836466	1.83647	922761169	922.761	1625768	1.62577
1	75	170	72	24.9	4	0	1	12	-53.578	933.94	938435913	938.436	1886787	1.88679	915470581	915.471	1217230	1.21723	923705872	923.706	1238915	1.23891	947017517	947.018	1381636	1.38164	944932434	944.932	1821614	1.82161	929062500	929.062	2343352	2.34335
1	61	178	90	28.4	4	0	1	13	76.071	974.49	979000000	979	2054349	2.05435	989670105	989.67	1899875	1.89987	997944458	997.944	1137513	1.13751	1032033691	1032.03	1755039	1.75504	972731506	972.732	2159849	2.15985	904267212	904.267	2307410	2.30741
1	44	180	80	24.7	4	0	1	10	66.544	979.89	1002905884	1002.91	1631124	1.63112	926333313	926.333	1911286	1.91129	989879517	989.88	1636977	1.63698	954376465	954.376	1758821	1.75882	1022455383	1022.46	2197574	2.19757	979758606	979.759	1740021	1.74002
1	81	190	100	27.7	4	0	1	10	133.399	913.26	904419373	904.419	1556300	1.5563	931031738	931.032	1517746	1.51775	910019165	910.019	1170799	1.1708	886186035	886.186	950753	0.950753	915963867	915.964	2024942	2.02494	919280029	919.28	1795889	1.79589
1	81	173	85	28.4	4	0	1	15	90.33	932.83	940351868	940.352	1324308	1.32431	880849976	880.85	1469704	1.4697	918704529	918.705	983717	0.983717	976318176	976.318	1145175	1.14518	949245300	949.245	1288997	1.289	939222229	939.222	1463992	1.46399
1	66	175	82	26.8	4	0	1	10	-78.461	1011.28	995043884	995.044	2181210	2.18121	967765442	967.765	1639786	1.63979	1030816040	1030.82	1737253	1.73725	1045474976	1045.47	1673330	1.67333	1011925232	1011.93	2102404	2.1024	1018320007	1018.32	2030456	2.03046
1	62	169	85	29.8	4	0	1	12	-91.869	982.96	980625000	980.625	1121443	1.12144	951816650	951.817	1133888	1.13389	953299988	953.3	793890	0.79389	1002608704	1002.61	1396527	1.39653	978130432	978.13	1802032	1.80203	1015818176	1015.82	1301520	1.30152
1	74	169	75	26.3	4	0	1	11	-78.047	969.59	935170227	935.17	991665	0.991665	953137268	953.137	1043442	1.04344	964148926	964.149	890498	0.890498	1017727295	1017.73	1031568	1.03157	973236084	973.236	1405800	1.4058	970582092	970.582	1381115	1.38112
0	74	170	81	28	4	0	1	11	59.722	947.32	976245911	976.246	1146204	1.1462	921093811	921.094	1304438	1.30444	946294128	946.294	1430747	1.43075	939700012	939.7	1446866	1.44687	941336426	941.336	2155010	2.15501	964259338	964.259	1558515	1.55852
1	78	163	60	22.6	4	0	1	12	-59.224	948.54	934913879	934.914	1141994	1.14199	908604248	908.604	945463	0.945463	928243347	928.243	725032	0.725032	983153870	983.154	734139	0.734139	976538574	976.539	1548845	1.54885	948038574	948.039	1484492	1.48449
1	60	178	86	27.1	4	0	1	11	56.698	961.02	917724121	917.724	1138894	1.13889	948647034	948.647	1311740	1.31174	1006571411	1006.57	1067816	1.06782	925903870	925.904	1042257	1.04226	968638550	968.639	1647607	1.64761	985607117	985.607	1664042	1.66404
1	67	168	80	28.3	4	0	0	12	96.649	952.05	916259277	916.259	1108412	1.10841	942406799	942.407	1130371	1.13037	951763611	951.764	1092874	1.09287	971658203	971.658	1558737	1.55874	964439026	964.439	1655064	1.65506	951900024	951.9	1327497	1.3275
1	64	182	97	29.3	4	0	1	11	-99.2	897.12	941333313	941.333	956120	0.95612	883865356	883.865	981804	0.981804	902568176	902.568	933250	0.93325	888304321	888.304	1325046	1.32505	877101257	877.101	1543022	1.54302	902810791	902.811	1441937	1.44194
1	56	164	74	27.5	4	0	1	15	-72.533	1081.65	1100439941	1100.44	1980600	1.9806	1045156860	1045.16	1954343	1.95434	1093770874	1093.77	1908808	1.90881	1044962646	1044.96	2641534	2.64153	1104518799	1104.52	2677231	2.67723	1101831909	1101.83	2311545	2.31155
0	62	168	68	24.1	4	0	0	9	42.547	977.59	969140015	969.14	979197	0.979197	915291687	915.292	979461	0.979461	937637939	937.638	1227683	1.22768	1001245911	1001.25	1214321	1.21432	971902771	971.903	1484446	1.48445	1062836060	1062.84	1150120	1.15012
1	56	170	72	24.9	4	0	0	10	-73.258	963.32	964375000	964.375	855312	0.855312	961074097	961.074	1041023	1.04102	939901428	939.901	1521503	1.5215	970988098	970.988	1610778	1.61078	968109863	968.11	1820033	1.82003	975753845	975.754	1286755	1.28676
1	62	180	85	26.2	4	0	0	11	79.342	941.99	910877197	910.877	1080471	1.08047	918153870	918.154	1009116	1.00912	955727295	955.727	1098708	1.09871	953965515	953.966	1215357	1.21536	969902161	969.902	1798731	1.79873	928182922	928.183	1604112	1.60411
1	63	174	85	28.1	4	0	1	12	85.643	1036.36	999042847	999.043	1452826	1.45283	954783142	954.783	1540202	1.5402	1041378784	1041.38	1267393	1.26739	1138500000	1138.5	1739513	1.73951	1046306396	1046.31	2428536	2.42854	1020366638	1020.37	1768231	1.76823
1	73	171	80	27.4	4	0	0	12	-55.849	955.38	923560608	923.561	1371697	1.3717	953708313	953.708	1036198	1.0362	939462952	939.463	1207247	1.20725	933263916	933.264	1523401	1.5234	991376404	991.376	1878994	1.87899	973155823	973.156	1725051	1.72505
1	81	174	82	27.1	4	0	0	12	100.217	947.51	906815369	906.815	1332355	1.33235	961064575	961.065	1215652	1.21565	926534485	926.534	1118536	1.11854	987223694	987.224	1474814	1.47481	974191467	974.191	1886383	1.88638	918744202	918.744	1658018	1.65802
1	70	168	80	28.3	4	0	0	15	-72.041	899.45	879623169	879.623	1352537	1.35254	900584412	900.584	1560251	1.56025	892893921	892.894	1282990	1.28299	904219482	904.219	1626934	1.62693	917378967	917.379	1889807	1.88981	895156250	895.156	1900477	1.90048
1	58	175	77	25.1	4	0	0	9	65.703	979.11	956711121	956.711	850382	0.850382	1082000000	1082	901489	0.901489	1063980713	1063.98	1054553	1.05455	955157898	955.158	1416797	1.4168	940095215	940.095	1679258	1.67926	930500000	930.5	1311563	1.31156
0	76	173	83	27.7	4	0	0	10	76.999	971.36	1010205139	1010.21	749978	0.749978	887608704	887.609	882125	0.882125	1028133301	1028.13	897215	0.897215	961719971	961.72	965002	0.965002	946683350	946.683	1187509	1.18751	1003818176	1003.82	998274	0.998274
0	63	160	65	25.4	4	0	0	12	61.082	1010.32	1005630798	1005.63	1265783	1.26578	995230774	995.231	1502587	1.50259	1000671448	1000.67	1386244	1.38624	1005013184	1005.01	1574084	1.57408	1026765381	1026.77	1588132	1.58813	1025285767	1025.29	1619457	1.61946
1	75	175	91	29.7	4	0	0	11	-72.897	975.21	930757568	930.758	1328682	1.32868	946764709	946.765	1375031	1.37503	1010546509	1010.55	1734703	1.7347	990978699	990.979	1890013	1.89001	981057678	981.058	2036150	2.03615	972377808	972.378	1697620	1.69762
1	76	180	90	27.8	4	0	0	11	-101.402	941.3	942553589	942.554	1240922	1.24092	927555542	927.556	1003425	1.00343	981452820	981.453	1114448	1.11445	952333313	952.333	1306862	1.30686	926157898	926.158	1716284	1.71628	925196716	925.197	1300504	1.3005
0	69	168	92	32.6	4	0	0	9	-44.646	931.78	942470581	942.471	927632	0.927632	948326111	948.326	943451	0.943451	951285706	951.286	862718	0.862718	898666687	898.667	1019096	1.0191	923042236	923.042	1428811	1.42881	934470581	934.471	1433801	1.4338
0	68	170	90	31.1	4	0	0	10	58.865	933.76	914725830	914.726	1244722	1.24472	925162170	925.162	1420171	1.42017	900030762	900.031	1247007	1.24701	962184631	962.185	1210757	1.21076	932288879	932.289	1784549	1.78455	961421692	961.422	1670617	1.67062
1	65	190	115	31.9	4	0	0	11	125.619	913	902363647	884	932863	1.01	904085083	892	881939	1.02	975936523	959	1250951	0.68	850277771	948	1405973	0.64	908934204	907	1512500	1.52	920328125	920.328	1237725	1.08
1	61	182	78	23.5	4	0	1	12	-73.799	942.45	926973999	926.974	1453634	1.45363	914584412	914.584	1580879	1.58088	957283813	957.284	1467058	1.46706	954736267	954.736	1761018	1.76102	969971436	969.971	2063961	2.06396	919873413	919.873	1488930	1.48893
1	76	171	74	25.3	4	0	0	12	-56.423	970.59	969138306	969.138	1853355	1.85336	927302307	927.302	836126	0.836126	958125000	958.125	741949	0.741949	956219177	956.219	1448091	1.44809	970689331	970.689	2068929	2.06893	1000583313	1000.58	2292429	2.29243
0	53	170	75	26	4	0	0	11	-53.939	969.57	976290894	976.291	1099442	1.09944	854032776	854.033	1152861	1.15286	929951599	929.952	1220531	1.22053	1022206360	1022.21	1146041	1.14604	1022958923	1022.96	1481351	1.48135	993671082	993.671	1443323	1.44332
0	58	158	70	28	4	0	0	11	92.758	957.16	971418579	971.419	674442	0.674442	931463501	931.464	680944	0.680944	965931885	965.932	735875	0.735875	988818176	988.818	672654	0.672654	952263184	952.263	905319	0.905319	937686279	937.686	793637	0.793637
1	74	177	76	24.3	4	2	2	11	-91.795	933.93	894905396	894.905	1446104	1.4461	896369873	896.37	1412345	1.41234	1006799988	1006.8	1054371	1.05437	899347900	899.348	1396746	1.39675	965469116	965.469	1634431	1.63443	952924072	952.924	1545924	1.54592
1	32	192	78	21.2	4	0	0	9	-39.751	905.09	893404236	893.404	978631	0.978631	903560974	903.561	813764	0.813764	893833313	893.833	884736	0.884736	885803589	885.804	1092082	1.09208	910353638	910.354	1647345	1.64735	927450012	927.45	1565671	1.56567
1	52	181	76	23.2	4	0	0	9	82.826	955.43	957372864	957.373	1184885	1.18488	885030762	885.031	1290684	1.29068	953819458	953.819	1369715	1.36972	970013000	970.013	1485252	1.48525	967469910	967.47	1643040	1.64304	983184753	983.185	1776075	1.77608
1	78	183	80	23.9	4	0	0	12	84.415	929.7	925218201	925.218	1171715	1.17172	898416687	898.417	1236163	1.23616	936857239	936.857	1010797	1.0108	980239990	980.24	1075745	1.07574	954057129	954.057	1384228	1.38423	888064514	888.065	1234381	1.23438
0	79	164	50	18.6	4	0	0	10	20.152	948.75	915021729	915.022	696623	0.696623	964215393	964.215	1020956	1.02096	974049988	974.05	633061	0.633061	913808533	913.809	744343	0.744343	968283936	968.284	1316664	1.31666	942773804	942.774	1345077	1.34508
0	68	168	83	29.4	4	0	1	12	60.627	947.66	939484863	939.485	1377424	1.37742	910244202	910.244	1690424	1.69042	945547607	945.548	1645704	1.6457	965340027	965.34	1955023	1.95502	968476624	968.477	2099943	2.09994	947478271	947.478	1833523	1.83352
1	49	191	94	25.8	4	0	0	11	75.172	920.5	907354858	907.355	1107670	1.10767	925230774	925.231	1126143	1.12614	904055542	904.056	1301479	1.30148	899000000	899	1568663	1.56866	899072266	899.072	1424684	1.42468	998812500	998.812	1211603	1.2116
1	51	185	90	26.3	4	0	0	13	97.985	935.71	904144714	904.145	1486823	1.48682	917743225	917.743	1339360	1.33936	997212097	997.212	1336746	1.33675	949200012	949.2	1383949	1.38395	927267334	927.267	1943149	1.94315	928011902	928.012	1752355	1.75236
1	84	176	74	23.9	4	0	0	11	107.604	945.79	909428589	909.429	1561416	1.56142	910434875	910.435	958869	0.958869	923566650	923.567	707646	0.707646	980281250	980.281	1216382	1.21638	961709778	961.71	1825179	1.82518	962694458	962.694	2092629	2.09263
1	63	164	75	27.9	4	2	2	11	75.08	963.13	1012951233	1012.95	814987	0.814987	870203125	870.203	1245806	1.24581	865681824	865.682	1307119	1.30712	961141174	961.141	1668061	1.66806	1059724976	1059.72	1592057	1.59206	1007081970	1007.08	1185005	1.18501
1	49	196	98	25.5	4	0	0	10	-75.173	946.31	901351379	901.351	1429280	1.42928	927532288	927.532	1206003	1.206	927509827	927.51	1016430	1.01643	982639343	982.639	1194443	1.19444	967516846	967.517	1756548	1.75655	963131592	963.132	1506083	1.50608
1	57	176	76	24.5	4	0	0	13	-82.808	977.11	993606567	993.607	1304148	1.30415	951288818	951.289	1012155	1.01215	1017282593	1017.28	1093936	1.09394	990849976	990.85	1289738	1.28974	951781189	951.781	1445622	1.44562	964722107	964.722	1649810	1.64981
1	74	173	93	31.1	4	0	0	11	64.837	943.34	893583313	893.583	1176196	1.1762	837906982	837.907	1043764	1.04376	1029717407	1029.72	1027049	1.02705	969437500	969.438	1236252	1.23625	972576294	972.576	1448539	1.44854	946900024	946.9	1470543	1.47054
1	70	173	71	23.7	4	0	0	13	77.505	980.56	998769226	998.769	767822	0.767822	985703125	985.703	1250055	1.25005	1103266724	1103.27	644580	0.64458	1004528320	1004.53	1026871	1.02687	956934448	956.934	1246793	1.24679	914085693	914.086	1424117	1.42412
1	57	176	100	32.3	4	0	0	13	-111.823	959.5	977676025	977.676	2156781	2.15678	963701050	963.701	1944248	1.94425	950806824	950.807	1727112	1.72711	936882324	936.882	1648947	1.64895	953528992	953.529	2388904	2.3889	968922302	968.922	2038630	2.03863
0	77	155	63	26.2	4	0	0	12	-75.125	919.69	889750000	889.75	957185	0.957185	921046509	921.047	915130	0.91513	921541687	921.542	974190	0.97419	930887329	930.887	1402695	1.4027	934626648	934.627	1452896	1.4529	907940002	907.94	1001190	1.00119
0	41	165	76	27.9	4	0	0	10	-47.946	1019.93	1016724976	1016.72	766793	0.766793	978916687	978.917	851914	0.851914	980434753	980.435	834218	0.834218	1024098633	1024.1	1221817	1.22182	1039753296	1039.75	1401257	1.40126	1050774658	1050.77	1213987	1.21399
1	73	182	90	27.2	4	0	0	10	107.321	1006.09	995404785	995.405	843888	0.843888	965139526	965.14	870523	0.870523	1035157837	1035.16	748547	0.748547	1013000000	1013	949531	0.949531	1023597412	1023.6	1484832	1.48483	999922058	999.922	1563449	1.56345
0	73	160	70	27.3	4	0	0	11	74.801	969.69	945706909	945.707	1061252	1.06125	964039246	964.039	1035964	1.03596	990604675	990.605	873773	0.873773	1008069763	1008.07	763490	0.76349	1002100037	1002.1	1176136	1.17614	927888916	927.889	1300890	1.30089
0	70	178	93	29.4	4	0	0	10	96.73	977.01	977767456	977.767	880162	0.880162	947742859	947.743	721998	0.721998	976933350	976.933	679302	0.679302	976666687	976.667	966576	0.966576	981245911	981.246	1180462	1.18046	991454529	991.455	1098343	1.09834
0	77	158	53	21.2	4	0	0	9	-59.254	881.53	828187500	828.188	692734	0.692734	852828552	852.829	694483	0.694483	914088257	914.088	700810	0.70081	905818176	905.818	859169	0.859169	912129028	912.129	1354958	1.35496	857426208	857.426	1171850	1.17185
1	59	177	75	23.9	4	0	0	10	83.704	925.97	891309509	891.31	968952	0.968952	826465088	826.465	1022848	1.02285	885250000	885.25	684203	0.684203	1024888916	1024.89	917206	0.917206	946195129	946.195	968994	0.968994	971000000	971	1175024	1.17502
0	70	176	82	26.5	4	0	0	14	81.515	985.5	951841248	951.841	1521328	1.52133	963037720	963.038	1191173	1.19117	977450012	977.45	886567	0.886567	972333313	972.333	1210669	1.21067	1011000000	1011	1599458	1.59946	1024531250	1024.53	1543438	1.54344
1	64	170	67	23.2	4	0	0	11	62.89	915.89	896000000	896	888201	0.888201	909500000	909.5	906664	0.906664	927065247	927.065	917339	0.917339	921507935	921.508	1273998	1.274	927797607	927.798	1606566	1.60657	907455688	907.456	1546587	1.54659
1	71	180	75	23.1	4	0	0	10	43.113	964.87	953329102	953.329	1563808	1.56381	952078125	952.078	1252130	1.25213	973166687	973.167	1291317	1.29132	972168518	972.169	1739995	1.73999	969703064	969.703	2012783	2.01278	965430481	965.43	1582389	1.58239
0	72	168	100	35.4	4	0	0	12	95.625	915.05	808955200	808.955	1316972	1.31697	847521729	847.522	1339902	1.3399	959654541	959.655	1113576	1.11358	1018055542	1018.06	1378119	1.37812	986259644	986.26	2048043	2.04804	863009827	863.01	2061878	2.06188
1	49	181	80	24.4	4	0	0	10	64.828	945.25	914400024	914.4	1218797	1.2188	893189636	893.19	1167923	1.16792	963464783	963.465	1487570	1.48757	975409851	975.41	1193417	1.19342	967752563	967.753	1950946	1.95095	939644653	939.645	1531671	1.53167
1	78	170	67	23.2	4	0	0	11	-89.919	907.59	922843750	922.844	1010619	1.01062	858608704	858.609	747003	0.747003	850045471	850.045	785867	0.785867	913500000	913.5	875165	0.875165	934255310	934.255	1393788	1.39379	925404236	925.404	1352073	1.35207
1	75	169	80	28	4	0	0	13	81.162	867.39	935400024	935.4	1079852	1.07985	830266663	830.267	1058446	1.05845	747451599	747.452	858183	0.858183	861755554	861.756	1102118	1.10212	892000000	892	1600210	1.60021	892950012	892.95	1392758	1.39276
1	50	182	102	30.8	4	0	0	11	76.675	928.67	898883362	898.883	1272727	1.27273	909086975	909.087	939855	0.939855	948959167	948.959	900003	0.900003	949549011	949.549	1012236	1.01224	939108093	939.108	1447409	1.44741	929853333	929.853	1534587	1.53459
1	47	166	91	33	4	0	0	11	-94.899	896.93	903315796	903.316	917189	0.917189	873371399	873.371	855146	0.855146	919033325	919.033	740120	0.74012	921310364	921.31	682441	0.682441	916636353	916.636	1106871	1.10687	860886353	860.886	1124284	1.12428
1	73	179	93	29	4	0	0	12	90.624	919.38	904017517	904.018	1175990	1.17599	902672424	902.672	1209656	1.20966	859018494	859.018	1071951	1.07195	963232239	963.232	1116380	1.11638	953803040	953.803	1357127	1.35713	923678162	923.678	1705610	1.70561
1	79	170	79	27.3	4	0	0	13	66.169	941.74	973378784	973.379	1268465	1.26846	951125000	951.125	1490209	1.49021	943402588	943.403	1548924	1.54892	946864380	946.864	1224830	1.22483	935131287	935.131	2046632	2.04663	919198181	919.198	2193280	2.19328
1	74	172	89	30.1	4	0	0	14	-77.516	947.55	953732422	953.732	1362687	1.36269	915379333	915.379	1691259	1.69126	980810120	980.81	1519179	1.51918	957825562	957.826	1673693	1.67369	949922302	949.922	2055429	2.05543	931219482	931.219	1630118	1.63012
1	61	190	110	30.5	4	0	0	11	97.102	963.16	969780823	969.781	1453317	1.45332	952145142	952.145	1174736	1.17474	957661987	957.662	1469775	1.46978	969716980	969.717	2062530	2.06253	949894226	949.894	2060385	2.06039	977588867	977.589	1747956	1.74796
1	65	186	100	28.9	4	0	0	11	-94.32	890.76	898555542	898.556	1488166	1.48817	890151489	890.151	1303109	1.30311	931810364	931.81	1165787	1.16579	860311096	860.311	1747661	1.74766	876296875	876.297	2506280	2.50628	905757263	905.757	2056232	2.05623
0	59	161	61	23.5	4	0	0	10	64.984	1031.75	1074128174	1074.13	739360	0.73936	919159973	919.16	489138	0.489138	1085782593	1085.78	489894	0.489894	1091146362	1091.15	865130	0.86513	1028725830	1028.73	1250043	1.25004	995394348	995.394	1384395	1.3844
1	72	174	85	28.1	4	0	0	10	125.379	875.06	739974365	739.974	814489	0.814489	794564087	794.564	733104	0.733104	925179504	925.18	779396	0.779396	981176453	981.176	972549	0.972549	915452393	915.452	1648011	1.64801	848361084	848.361	1491622	1.49162
1	58	170	75	26	4	0	0	10	46.777	951.38	920177795	920.178	905502	0.905502	919274536	919.275	970989	0.970989	968727295	968.727	914817	0.914817	949864380	949.864	1181380	1.18138	963710510	963.711	1459933	1.45993	973723083	973.723	1225432	1.22543
1	66	178	110	34.7	4	0	0	11	89.033	978.07	928527771	928.528	1519042	1.51904	929437500	929.438	1303273	1.30327	952830750	952.831	1270795	1.27079	1054848145	1054.85	1509713	1.50971	1016932678	1016.93	2039297	2.0393	965547363	965.547	1956023	1.95602
1	55	180	68	21	4	0	0	10	73.119	957.01	963822571	963.823	1148969	1.14897	879551025	879.551	972403	0.972403	987076904	987.077	829493	0.829493	961869568	961.87	887851	0.887851	975400024	975.4	1186803	1.1868	968355286	968.355	1447854	1.44785
1	64	174	82	27.1	4	0	0	10	-97.092	946.2	957371399	957.371	1388714	1.38871	945819702	945.82	1228915	1.22891	922813965	922.814	855987	0.855987	961603455	961.603	1124957	1.12496	962924072	962.924	1548193	1.54819	920986328	920.986	1515592	1.51559
0	42	158	70	28.0404	5	1	1	12	21.035	1025.4	983983215	983.983	1776435	1.77643	1034500000	1034.5	1900356	1.90036	1025445801	1025.45	1226701	1.2267	1032458374	1032.46	1586095	1.5861	1048393677	1048.39	2003289	2.00329	1024808716	1024.81	1817068	1.81707
0	27	182	82	24.8	5	0	1	10	62.076	1005.29	895181824	895.182	817570	0.81757	949295471	949.295	899054	0.899054	1069625000	1069.62	772232	0.772232	1046875000	1046.88	1113009	1.11301	1036500000	1036.5	1047484	1.04748	1016659973	1016.66	1029835	1.02984
1	19	170	90	31.1	5	1	1	11	-79.993	926.6	1009339294	1009.34	1089358	1.08936	932881409	932.881	1153406	1.15341	911611084	911.611	1470357	1.47036	894188416	894.188	1398681	1.39868	916984131	916.984	1342891	1.34289	913181824	913.182	1273742	1.27374
1	43	187	88	25.1651	5	0	1	10	-67.121	1007	878510620	878.511	904128	0.904128	986725830	986.726	1218735	1.21873	1115431396	1115.43	978036	0.978036	1085924194	1085.92	1250253	1.25025	1000714294	1000.71	1820227	1.82023	964116638	964.117	1221912	1.22191
0	54	168	53	18.8	5	1	1	9	74.134	980.97	967229492	967.229	2413059	2.41306	972150024	972.15	3102657	3.10266	951521423	951.521	2864913	2.86491	1027136963	1027.14	3039653	3.03965	992722900	992.723	3225056	3.22506	967795471	967.795	2528414	2.52841
1	73	180	85	26.2346	5	1	1	14	85.442	1020.47	978095886	978.096	1455459	1.45546	1015807312	1015.81	2122745	2.12275	1070531250	1070.53	1907857	1.90786	1023211792	1023.21	1659498	1.6595	1019746277	1019.75	2702440	2.70244	1008690247	1008.69	2252598	2.2526
1	46	185	120	35.1	5	1	1	14	105.544	961.329	1010197388	1010.2	1441714	1.44171	917894226	917.894	1682808	1.68281	962285767	962.286	1918410	1.91841	996091003	996.091	1734395	1.73439	945767334	945.767	2284226	2.28423	948119629	948.12	1812415	1.81242
0	23	180	68	21	5	0	1	8	-57.222	946.17	891804321	891.804	963605	0.963605	890549072	890.549	1011126	1.01113	918418274	918.418	1067992	1.06799	967000000	967	896096	0.896096	991342468	991.342	1406355	1.40636	992183350	992.183	1218864	1.21886
1	27	183	58	17.3	5	1	1	10	-49.091	1021.62	1019738464	1019.74	1256233	1.25623	1016603455	1016.6	1160375	1.16037	1027435303	1027.44	1631886	1.63189	1013616455	1013.62	1418778	1.41878	1026282104	1026.28	1595244	1.59524	1023351379	1023.35	1497725	1.49772
0	63	168	75	26.5731	5	0	1	9	-64.697	954.766	945848511	945.849	677829	0.677829	897097534	897.098	789735	0.789735	945891907	945.892	786913	0.786913	1016808533	1016.81	936666	0.936666	961063843	961.064	944796	0.944796	948681824	948.682	902617	0.902617
0	43	167	56	20.1	5	0	1	8	-21.083	927.36	936375000	936.375	641037	0.641037	876139526	876.14	715409	0.715409	928808533	928.809	800443	0.800443	910000000	910	869276	0.869276	952706909	952.707	937678	0.937678	952400024	952.4	839316	0.839316
0	53	164	59	21.9	5	0	1	11	-26.48	935.2	900212158	900.212	653915	0.653915	877476257	877.476	834268	0.834268	930277771	930.278	1045503	1.0455	940821472	940.821	1046471	1.04647	964936584	964.937	1306104	1.3061	969020813	969.021	930160	0.93016
0	48	172	90	30.4218	5	0	1	8	76.767	995.694	948698120	948.698	1084700	1.0847	964945435	964.945	1055553	1.05555	1036140381	1036.14	1114111	1.11411	1009666687	1009.67	1578728	1.57873	993491211	993.491	2252736	2.25274	1007630432	1007.63	1782371	1.78237
1	31	186	109	31.5	5	0	1	11	89.584	962.58	929181885	929.182	1271066	1.27107	939963501	939.964	1642153	1.64215	986114746	986.115	1227928	1.22793	1017214294	1017.21	1406275	1.40627	958648926	958.649	1804664	1.80466	950901306	950.901	1630562	1.63056
1	25	184	100	29.5	5	0	0	11	-80.584	1011.41	1000614014	1000.61	1123684	1.12368	1020029846	1020.03	1337543	1.33754	1033630737	1033.63	1252001	1.252	1015912292	1015.91	1099096	1.0991	967137268	967.137	1027527	1.02753	1024733276	1024.73	999180	0.99918
0	60	175	90	29.3878	5	0	1	9	77.004	999.441	941656250	941.656	549579	0.549579	900379333	900.379	573685	0.573685	1075060547	1075.06	644126	0.644126	1045552612	1045.55	690526	0.690526	1004488892	1004.49	967804	0.967804	1003268311	1003.27	823398	0.823398
1	67	182	82	24.7555	5	0	1	8	-96.22	925.344	936194885	936.195	1526491	1.52649	936158630	936.159	1616033	1.61603	874842102	874.842	1096498	1.0965	856397095	856.397	1307067	1.30707	949673340	949.673	1992933	1.99293	958424316	958.424	1903330	1.90333
1	50	174	103	34	5	0	0	13	82.984	967.84	952564087	952.564	2355333	2.35533	936942322	936.942	2013843	2.01384	988933350	988.933	2071339	2.07134	980272705	980.273	1933368	1.93337	983009277	983.009	2167802	2.1678	966986206	966.986	2782058	2.78206
1	29	185	85	24.8	5	1	1	10	61.317	931.95	946453125	946.453	1156534	1.15653	872333313	872.333	1030458	1.03046	951903870	951.904	938993	0.938993	954021301	954.021	919476	0.919476	945057983	945.058	1280353	1.28035	923173889	923.174	1270692	1.27069
1	50	170	72	24.9	6	1	1	10	48.565	953.6	905986511	905.987	1398538	1.39854	941431030	941.431	1136724	1.13672	987931519	987.932	1442804	1.4428	981134155	981.134	1639709	1.63971	967917664	967.918	1685466	1.68547	933892151	933.892	1946787	1.94679
1	52	187	103	29.5	6	1	1	11	103.876	966.98	985685181	985.685	1078611	1.07861	954078125	954.078	1195544	1.19554	1026500000	1026.5	873318	0.873318	967693542	967.694	1226637	1.22664	954489380	954.489	1858675	1.85868	950168213	950.168	2044211	2.04421
0	55	164	51	18.9619	6	0	0	9	47.626	982.957	939984741	939.985	2511590	2.51159	962008667	962.009	2216519	2.21652	974543457	974.543	1800441	1.80044	1014150452	1014.15	2224272	2.22427	998605652	998.606	2871808	2.87181	1000236267	1000.24	3193535	3.19353
0	20	170	70	24.2215	6	0	1	8	29.185	909.429	870378357	870.378	589344	0.589344	875744202	875.744	741994	0.741994	980900024	980.9	511007	0.511007	905119019	905.119	690423	0.690423	912166687	912.167	1122977	1.12298	921311462	921.311	958344	0.958344
1	32	175	78	25.4694	6	0	1	11	-52.458	1071.44	1029508179	1029.51	1268019	1.26802	1031470581	1031.47	1025167	1.02517	1009370361	1009.37	1067899	1.0679	1057052612	1057.05	1509513	1.50951	1102657715	1102.66	2201971	2.20197	1132915771	1132.92	1845058	1.84506
1	65	175	85	27.8	6	0	1	12	-101.705	890.37	865890930	865.891	1207867	1.20787	895270264	895.27	1483773	1.48377	934724609	934.725	1336901	1.3369	873093750	873.094	1269809	1.26981	899480774	899.481	2018037	2.01804	868734192	868.734	1545247	1.54525
0	50	170	62	21.4533	6	0	0	8	-35.584	990.033	969025635	969.026	755401	0.755401	951720093	951.72	940407	0.940407	963302307	963.302	762814	0.762814	1035441895	1035.44	812259	0.812259	1027722168	1027.72	1108140	1.10814	983700073	983.7	1004422	1.00442
0	62	162	66	25.1486	6	1	1	10	-49.684	982.025	992130432	992.13	895460	0.89546	933283325	933.283	1162127	1.16213	955273987	955.274	1477752	1.47775	1029333374	1029.33	1695154	1.69515	991737366	991.737	1907253	1.90725	973045471	973.045	1290627	1.29063
1	78	179	78	24.3	6	1	1	12	-109.194	916.84	929430359	929.43	1553351	1.55335	923135620	923.136	1241127	1.24113	917754700	917.755	1011004	1.011	913285706	913.286	1684281	1.68428	939600098	939.6	2763809	2.76381	881655457	881.655	2421749	2.42175
1	44	178	80	25.2493	6	0	1	10	50.769	944.924	910893921	910.894	1376062	1.37606	925444458	925.444	1417228	1.41723	979066650	979.067	1736395	1.73639	962231873	962.232	1342820	1.34282	944621216	944.621	1339713	1.33971	939272705	939.273	1359885	1.35989
1	50	186	88	25.4365	6	0	1	11	64.79	978.487	943666687	943.667	1177761	1.17776	1013843750	1013.84	1245944	1.24594	992408142	992.408	989528	0.989528	1003557373	1003.56	1194952	1.19495	965818176	965.818	1736423	1.73642	959142883	959.143	1280948	1.28095
1	28	183	59	17.6177	6	1	1	9	-19.448	1016.72	1008390259	1008.39	786863	0.786863	997659119	997.659	900362	0.900362	1022258057	1022.26	1195829	1.19583	1000960022	1000.96	941175	0.941175	1035675659	1035.68	1394869	1.39487	1020557129	1020.56	1425436	1.42544
1	37	203	96	23.2959	6	0	0	12	-45.627	972.759	981648621	981.649	726327	0.726327	958630127	958.63	1480045	1.48005	943397949	943.398	1936964	1.93696	996418945	996.419	1505935	1.50594	983215027	983.215	1816189	1.81619	981541687	981.542	1902169	1.90217
1	65	178	86	27.1	6	0	1	14	76.484	996.79	964427673	964.428	3159429	3.15943	966038696	966.039	3051663	3.05166	1100314087	1100.31	2381832	2.38183	1023549683	1023.55	3021430	3.02143	984277405	984.277	3053511	3.05351	968179016	968.179	3252490	3.25249
1	20	187	90	25.7371	6	0	1	10	-71.023	899.326	904840088	904.84	2122456	2.12246	880290344	880.29	2589859	2.58986	903163940	903.164	2431774	2.43177	902791687	902.792	1981347	1.98135	891489380	891.489	2015453	2.01545	918404236	918.404	1949239	1.94924
0	43	173	70	23.4	6	0	1	8	-59.72	979.32	1008799988	1008.8	794989	0.794989	951863647	951.864	658455	0.658455	974777771	974.778	856212	0.856212	1003125000	1003.12	884209	0.884209	973674683	973.675	1112179	1.11218	959847473	959.847	832989	0.832989
1	31	184	108	31.9	6	0	0	11	89.734	951.84	945900024	945.9	1643872	1.64387	940979797	940.98	1957899	1.9579	984797607	984.798	1590180	1.59018	901350647	901.351	1537403	1.5374	969492188	969.492	2526141	2.52614	957851501	957.852	1946133	1.94613
0	33	164	83	30.8596	6	1	1	10	59.82	966.705	975428589	975.429	1796241	1.79624	912756775	912.757	1432095	1.43209	899825378	899.825	1225970	1.22597	933438354	933.438	1444598	1.4446	1015490723	1015.49	2081559	2.08156	1019547607	1019.55	1704912	1.70491
1	29	198	90	22.9568	6	1	1	10	89.348	950.173	947619995	947.62	966351	0.966351	911404236	911.404	932258	0.932258	944111084	944.111	668150	0.66815	978897949	978.898	1005760	1.00576	971551270	971.551	1532352	1.53235	932481506	932.482	1073235	1.07323
1	61	173	81	27.1	6	0	1	10	87.412	962.66	936177795	936.178	992764	0.992764	882108093	882.108	848003	0.848003	986866638	986.867	1033112	1.03311	1025457153	1025.46	776611	0.776611	945721313	945.721	1319496	1.3195	989875000	989.875	1585423	1.58542
0	61	160	62	24.2187	6	0	1	10	54.417	976.804	1031074951	1031.07	699836	0.699836	964676453	964.676	612869	0.612869	988891907	988.892	737216	0.737216	944829773	944.83	888754	0.888754	942599976	942.6	1021260	1.02126	999236389	999.236	1065023	1.06502
1	28	170	70	24.2	6	0	0	9	52.381	904.86	874125000	874.125	1342187	1.34219	888815369	888.815	1286141	1.28614	930196716	930.197	1217730	1.21773	927830750	927.831	1326881	1.32688	902240967	902.241	1594210	1.59421	908306641	908.307	1382209	1.38221
1	50	175	104	33.9592	6	1	1	13	110.269	958.932	935645569	935.646	1549218	1.54922	941710815	941.711	1645274	1.64527	979927551	979.928	1403463	1.40346	988777771	988.778	1951618	1.95162	967755920	967.756	2503739	2.50374	939536011	939.536	2340509	2.34051
0	26	166	70	25.4	6	0	0	8	-29.988	997.93	967210510	967.211	1262348	1.26235	1005216187	1005.22	1250396	1.2504	994663452	994.663	1663560	1.66356	991674255	991.674	2208425	2.20843	1015422791	1015.42	2024799	2.0248	1005961182	1005.96	1680253	1.68025
1	39	175	75	24.5	6	1	1	10	47.173	990.99	1057250000	1057.25	1211462	1.21146	855521118	855.521	1186257	1.18626	923338257	923.338	1147716	1.14772	1068368408	1068.37	964551	0.964551	998505371	998.505	1546822	1.54682	1032141479	1032.14	1745310	1.74531
1	30	185	90	26.2966	6	1	1	10	50.028	986.587	942482117	942.482	1013496	1.0135	1010485291	1010.49	1154325	1.15433	1012634644	1012.63	891600	0.8916	989426453	989.426	1242784	1.24278	982662903	982.663	1611803	1.6118	983986511	983.987	1274862	1.27486
1	62	183	92	27.4717	7	0	0	17	59.066	917.877	912782593	912.783	1427198	1.4272	903552063	903.552	1832401	1.8324	902072449	902.072	1358666	1.35867	875299988	875.3	1034464	1.03446	954355286	954.355	1501355	1.50135	954615356	954.615	1205094	1.20509
1	55	180	82	25.3	7	1	1	22	105.962	1042.9	1070647095	1070.65	2000969	2.00097	970047729	970.048	1640403	1.6404	956619690	956.62	1402401	1.4024	1017104187	1017.1	1861328	1.86133	1043441895	1043.44	2531956	2.53196	1160287231	1160.29	1973014	1.97301
1	48	185	134	39.2	7	1	1	18	-108.999	986.04	966119629	966.12	2269328	2.26933	1006569763	1006.57	2108652	2.10865	1002988647	1002.99	2159275	2.15928	1019505859	1019.51	2001715	2.00171	968375000	968.375	1946024	1.94602	962196655	962.197	2823802	2.8238
1	55	200	120	30	7	1	1	24	-123.763	999.78	1027213257	1027.21	3197131	3.19713	976341736	976.342	2758169	2.75817	962330627	962.331	2898903	2.8989	947654724	947.655	4472026	4.47203	1016222656	1016.22	6106007	6.10601	1047805176	1047.81	4544107	4.54411
1	76	172	85	28.7	7	0	1	18	-98.308	896.63	859852966	859.853	2013270	2.01327	880179077	880.179	1355473	1.35547	846390259	846.39	797883	0.797883	930210083	930.21	2397582	2.39758	912462585	912.463	2904450	2.90445	900347839	900.348	2686936	2.68694
0	49	158	74	29.6	7	1	1	24	45.038	997.41	967729980	967.73	1953440	1.95344	951500000	951.5	1010687	1.01069	982938721	982.939	974992	0.974992	1017970154	1017.97	1337236	1.33724	1034282471	1034.28	2469530	2.46953	997386047	997.386	4255065	4.25507
0	57	170	85	29.4	7	1	1	21	58.165	962.5	944171448	944.171	1408874	1.40887	953466675	953.467	1204874	1.20487	969018494	969.018	1046641	1.04664	974000000	974	1281128	1.28113	977062500	977.062	1530246	1.53025	957444458	957.444	1407147	1.40715
1	22	184	100	29.5	7	1	1	16	82.767	986.26	998582092	998.582	1318717	1.31872	911694763	911.695	1924029	1.92403	1012500000	1012.5	1516241	1.51624	988046753	988.047	2081221	2.08122	1001217407	1001.22	1817697	1.8177	1028446167	1028.45	1338839	1.33884
1	56	190	110	30.5	7	0	0	18	-118.834	1018.01	1022714294	1022.71	3103089	3.10309	1003072083	1003.07	2896139	2.89614	1020362915	1020.36	3353882	3.35388	1029310913	1029.31	3196609	3.19661	1001721191	1001.72	4449349	4.44935	1034322876	1034.32	3501420	3.50142
1	49	180	120	37	7	1	1	26	137.28	956.51	945136353	945.136	4095363	4.09536	954799988	954.8	4267331	4.26733	984989685	984.99	2571742	2.57174	992190857	992.191	3510411	3.51041	965686157	965.686	5110139	5.11014	916359558	916.36	4772074	4.77207
0	61	157	42	17	7	0	0	17	30.288	959.94	950000000	950	1936828	1.93683	954864868	954.865	1469291	1.46929	969039246	969.039	974423	0.974423	977545471	977.545	1523079	1.52308	954189209	954.189	1453370	1.45337	959597839	959.598	1795545	1.79554
0	48	169	60	21.0077	7	1	1	18	-38.741	1031.85	1036718750	1036.72	1257213	1.25721	1020224976	1020.22	838819	0.838819	1011723389	1011.72	989863	0.989863	1007166687	1007.17	1169768	1.16977	1023205872	1023.21	1297747	1.29775	1072607178	1072.61	1560699	1.5607
1	59	170	80	27.7	8	0	1	10	79.942	882.18	880685364	880.685	1804992	1.80499	906960510	906.961	1459029	1.45903	905151489	905.151	1299410	1.29941	789428589	789.429	1138110	1.13811	909244690	909.245	1950951	1.95095	877136353	877.136	2100595	2.1006
0	25	173	69	23.1	8	0	0	7	-54.701	981.44	978466675	978.467	1137517	1.13752	916833313	916.833	1165148	1.16515	966875000	966.875	1492666	1.49267	1043525024	1043.53	1287379	1.28738	984000000	984	1306164	1.30616	995012634	995.013	1263094	1.26309
0	77	165	60	22	8	0	0	9	54.97	980.37	936448303	936.448	1683761	1.68376	938493347	938.493	1506415	1.50642	909468079	909.468	883110	0.88311	981590881	981.591	1291958	1.29196	1001520813	1001.52	1904076	1.90408	1075304932	1075.3	1661938	1.66194
1	75	178	102	32.2	8	0	0	15	121.167	952.19	961149536	961.15	2131941	2.13194	994739990	994.74	1954966	1.95497	1021377075	1021.38	1301732	1.30173	926271729	926.272	1860816	1.86082	906686646	906.687	2970473	2.97047	949258301	949.258	3043086	3.04309
0	44	171	90	30.7787	8	0	0	9	-52.846	1033.92	1009961548	1009.96	1074898	1.0749	977934753	977.935	1034015	1.03401	1030961060	1030.96	1573931	1.57393	1008287354	1008.29	1686117	1.68612	1065744629	1065.74	1819449	1.81945	1081802612	1081.8	1537742	1.53774
1	60	185	85	24.8356	8	0	0	11	-126.52	1001.18	1000410950	1000.41	1625264	1.62526	996442322	996.442	2324559	2.32456	1073207275	1073.21	1849238	1.84924	1022561890	1022.56	2286649	2.28665	981063843	981.064	2098456	2.09846	949698303	949.698	2479333	2.47933
0	49	165	67	24.6	8	1	1	8	-37.611	1026.57	1037884033	1037.88	1191959	1.19196	998529419	998.529	1163156	1.16316	1002875000	1002.88	1314342	1.31434	1010949341	1010.95	1343290	1.34329	1060956909	1060.96	2079051	2.07905	1026425781	1026.43	1745783	1.74578
1	59	201	92	22.7717	8	0	1	9	-115.445	949.136	910029419	910.029	1386877	1.38688	886318176	886.318	1294850	1.29485	968220337	968.22	1237245	1.23724	981680542	981.681	1397579	1.39758	973781799	973.782	2135565	2.13557	956589478	956.589	1857647	1.85765
0	35	167	70	25.1	8	0	0	11	60.394	1014.22	889872986	889.873	1302809	1.30281	976307678	976.308	1113420	1.11342	1024065186	1024.07	910526	0.910526	1075818237	1075.82	1309294	1.30929	1050434814	1050.43	1808641	1.80864	1043941162	1043.94	1652819	1.65282
1	52	183	134	40.0131	8	1	1	11	-111.836	1002.39	1047913086	1047.91	1742034	1.74203	1011122437	1011.12	1955476	1.95548	983500000	983.5	1737838	1.73784	989195374	989.195	1723512	1.72351	994574280	994.574	2038381	2.03838	990866150	990.866	2163278	2.16328
1	52	189	78	21.8	8	0	0	9	-61.349	995.65	984414917	984.415	1843238	1.84324	963660278	963.66	2132031	2.13203	981850464	981.85	2091290	2.09129	1016414917	1016.41	1870226	1.87023	1012837341	1012.84	2431812	2.43181	1013261658	1013.26	2110618	2.11062
1	43	200	116	29	8	0	0	10	93.35	1031.7	1081142822	1081.14	1165237	1.16524	1028779663	1028.78	1152162	1.15216	1152893677	1152.89	893209	0.893209	1003727295	1003.73	887022	0.887022	989424683	989.425	1418555	1.41856	976567139	976.567	1409176	1.40918
1	69	181	82	25	8	0	0	11	-77.983	1001.25	1027065552	1027.07	1274324	1.27432	978363647	978.364	1228687	1.22869	927555542	927.556	1595557	1.59556	1024297241	1024.3	1568835	1.56883	1011233643	1011.23	2160701	2.1607	1035537476	1035.54	1607551	1.60755
0	87	155	70	29.1	8	0	0	10	69.473	1024.05	955147034	955.147	1265266	1.26527	958660706	958.661	1150219	1.15022	974666687	974.667	1331662	1.33166	1083979980	1083.98	963606	0.963606	1118053589	1118.05	1141713	1.14171	1085520874	1085.52	1025813	1.02581
1	75	175	80	26.1	8	1	1	11	104.718	990.53	995787903	995.788	637505	0.637505	998566650	998.567	626067	0.626067	983936157	983.936	930332	0.930332	998916687	998.917	989913	0.989913	995923096	995.923	1565229	1.56523	977786682	977.787	1490290	1.49029
0	76	160	65	25.4	8	1	1	9	-54.651	991.62	970393921	970.394	1327209	1.32721	986578308	986.578	1636940	1.63694	978558472	978.558	1519992	1.51999	1016095215	1016.1	1638111	1.63811	1013404053	1013.4	1907246	1.90725	971047668	971.048	1234907	1.23491
0	52	164	57	21.2	8	0	0	7	-58.456	1003.48	970666687	970.667	1097701	1.0977	944759277	944.759	1055232	1.05523	1055561401	1055.56	1106879	1.10688	1011016113	1011.02	1242621	1.24262	1016707336	1016.71	1694545	1.69454	1010724121	1010.72	1182339	1.18234
